# Supplementary material for: Primary Ciliary Dyskinesia and Retinitis Pigmentosa: Novel RPGR Variant and Possible Modifier Gene
Source: Cells. 2024 Mar 16;13(6):524. doi: 10.3390/cells13060524 (PMC10968961; doi:10.3390/cells13060524)
Supplement: Supplementary file 1 [file cells-13-00524-s001.zip]

Archive with 4 entries (4 files):
- Baz-Redon_Sup Video S1.mp4
- Baz-Redon_Sup Video S2.mp4
- Baz-Redon_Sup Video S3.mp4
- Baz-Redon_Supplementary_Materials.pdf
